# Supplementary material for: Chemical Components, Emission Dynamics, and External Immune Functions of Red Palm Weevil Larval Volatiles in Response to Changes in Developmental Stages and Pathogen Stress
Source: Insects. 2025 Dec 13;16(12):1266. doi: 10.3390/insects16121266 (PMC12734331; doi:10.3390/insects16121266)
Supplement: Supplementary file 1 [file insects-16-01266-s001.zip]

Archive with 1 entries (1 files):
- insects-4035671-supplementary.pdf
